# Supplementary material for: E3 ligase FBXW7 suppresses brown fat expansion and browning of white fat
Source: EMBO Rep. 2025 Jan 2;26(3):748–67. doi: 10.1038/s44319-024-00337-w (PMC11811183; doi:10.1038/s44319-024-00337-w)
Supplement: Supplementary file 3 — Data Set EV1 [file 44319_2024_337_MOESM3_ESM.xlsx]

## Sheet: Legend
Dataset EV1: The BAT proteins in LC-MS/MS analysis of WT and FBXW7-FKO mice fed with high fat diet

## Sheet: LC-MS-MS
Accession	Protein Name	Gene Name	Fold Change (KO/WT)	P value
Q9Z247	Peptidyl-prolyl cis-trans isomerase FKBP9	Fkbp9	1.45814	0.000282267
Q8BLN5	Lanosterol synthase	Lss	1.40771	0.000313133
Q8VBZ3	Cleft lip and palate transmembrane protein 1 homolog	Clptm1	1.60891	0.000909402
E9PUY9;E9PYA9;E9PVM6;E9PYC6;E9Q858;E9Q7A8	Enoyl-Coenzyme A delta isomerase 2	Eci2	1.77123	0.00112917
Q80VP1;Q80VP1-2;D3Z4V3	Epsin-1	Epn1	1.5375	0.00143821
D3YUN3;F6QC77;Q9WUZ5;D3YTL4	Troponin I, slow skeletal muscle	Tnni1	3.57995	0.00167084
Q5SUC3;P35564	Calnexin	Canx	1.35288	0.00177013
Q8VCW8	Acyl-CoA synthetase family member 2, mitochondrial	Acsf2	1.63766	0.00186425
B2RTL5;O35945	Aldehyde dehydrogenase, cytosolic 1	Aldh1a7	1.54986	0.00186543
Q64332-2;Q64332	Synapsin-2	Syn2	1.34688	0.00193203
Q5M9N8;P14148;F6XI62	60S ribosomal protein L7	Rpl7	1.33309	0.00196331
Q9QXS6-2;Q9QXS6-3;Q9QXS6;F7CPL2	Drebrin	Dbn1	1.44538	0.00198053
Q8CHP5-2;Q8CHP5	Partner of Y14 and mago	Wibg	1.55234	0.00216878
Q8BP67;F6RSK3	60S ribosomal protein L24	Rpl24	1.30222	0.00228834
Q9JKZ2;V9GXD5	Sodium/myo-inositol cotransporter	Slc5a3	2.00736	0.00230343
Q3TWN7;Q9R1Q9;Q3TKX1;F6ZE56;F6X9J0;B7FAU3;B7FAU7	V-type proton ATPase subunit S1	Atp6ap1	1.34491	0.00234911
P62305;E9Q0W8;E9Q4F4	Small nuclear ribonucleoprotein E	Snrpe	1.55436	0.00270046
E9Q5H2;E9PZF5;P97822-2;P97822;E9Q0X5	Acidic leucine-rich nuclear phosphoprotein 32 family member E	Anp32e	1.37424	0.00301774
F8VQ54;Q8R418-2;Q8R418	Endoribonuclease Dicer	Dicer1	1.51183	0.00308434
Q5M9J8;P41105;F6Z0X0	60S ribosomal protein L28	Rpl28	1.40759	0.00309512
F6SVV1;Q4FZE6;P62082	40S ribosomal protein S7	Gm9493;Rps7	1.46252	0.00314375
Q5XJF6;P53026;D6RE43	Ribosomal protein;60S ribosomal protein L10a	Rpl10a	1.32359	0.00325831
Q3KQM4;P26369	Splicing factor U2AF 65 kDa subunit	U2af2	1.69722	0.00333295
Q3UC02;P62281	40S ribosomal protein S11	Rps11	1.36128	0.00337284
M0QWX7	Cytochrome c oxidase subunit 4	Cox4i1	2.31153	0.00349518
O89103	Complement component C1q receptor	Cd93	1.6787	0.00354606
Q3TH01;Q7JJ15;P01901;G3UXW2;P04223-2;P14426;P04223;P14428;P03991;A0A0B4J1G3	H-2 class I histocompatibility antigen, K-B alpha chain;H-2 class I histocompatibility antigen, K-K alpha chain;H-2 class I histocompatibility antigen, D-K alpha chain;H-2 class I histocompatibility antigen, K-Q alpha chain;H-2 class I histocompatibility antigen, K-W28 alpha chain	H2-K1;H2-D1	1.59033	0.00384251
B9EIE9;P46664	Adenylosuccinate synthetase isozyme 2	Adss	1.92708	0.00423414
Q58E64;P10126;D3YZ68;D3Z3I8	Elongation factor 1-alpha;Elongation factor 1-alpha 1	Eef1a1	1.36381	0.00439585
Q9D1R9;A0A0G2JEY6;A0A0G2JGY8;D3YWC0	60S ribosomal protein L34	Rpl34	1.34402	0.00441032
Q8K094	Poliovirus receptor	Pvr	1.42163	0.00467802
G5E889;Q923Z3;F6WQ99;D6RCK0	Protein MTO1 homolog, mitochondrial	Mto1	1.3059	0.00468133
Q9QZD8	Mitochondrial dicarboxylate carrier	Slc25a10	2.44733	0.00471577
Q3UMM1;Q922F4	Tubulin beta-6 chain	Tubb6	1.46864	0.00502167
Q8BSK8-2;Q8BSK8;D6RH86;E9PUN3;D3YWB8;Q9Z1M4	Ribosomal protein S6 kinase beta-1;Ribosomal protein S6 kinase beta-2	Rps6kb1;Rps6kb2	1.64962	0.00513478
Q8R2Y0-2;Q8R2Y0	Monoacylglycerol lipase ABHD6	Abhd6	1.43648	0.00517018
Q6ZWN5;F7CJS8;D3YWH9;Q9CXW7;D3Z673;D3YUV6	40S ribosomal protein S9	Rps9	1.32816	0.00527558
Q61576;A2A4H9	Peptidyl-prolyl cis-trans isomerase FKBP10	Fkbp10	2.48463	0.0053962
Q4KL81;B2RRX1;P63260;P60710;E9Q5F4;E9Q1F2;G3UZ07;G3UYG0;E9Q606;B1ATY1;F8WGM8;E9Q2D1;F6WX90;V9GXQ2	Actin, cytoplasmic 2;Actin, cytoplasmic 2, N-terminally processed;Actin, cytoplasmic 1;Actin, cytoplasmic 1, N-terminally processed	Actg1;Actb	1.34964	0.00555727
P62320	Small nuclear ribonucleoprotein Sm D3	Snrpd3	1.8309	0.00565352
E9QJS0;G5E8U8;G5E8U5;Q80ZK0;D3Z6K5	28S ribosomal protein S10, mitochondrial	Mrps10	1.61296	0.00588206
Q9DB29	Isoamyl acetate-hydrolyzing esterase 1 homolog	Iah1	1.50552	0.00619788
Q7TS64;Q3U1V3;Q99MK8;Q8BVT9;Q3UYH7;E9PW16;F7AEX1;F6QY34	Beta-adrenergic receptor kinase 1;Beta-adrenergic receptor kinase 2	Adrbk1;Adrbk2	1.32242	0.00630289
Q922Q1;E0CZH6	Mitochondrial amidoxime reducing component 2	43526	1.3832	0.00638299
Q3TLQ4;P58064	28S ribosomal protein S6, mitochondrial	Mrps6	1.68362	0.006394
Q5M9L7;P63276	40S ribosomal protein S17	Rps17	1.57068	0.00647038
H3BL50;Q9D6J1	Ceramide synthase 4	Cers4	1.55303	0.00660941
Q61171;D3Z4A4	Peroxiredoxin-2	Prdx2	1.66331	0.00669058
Q80ZM5	H1 histone family, member X	H1fx	2.80606	0.00687766
A0A0G2JE08;A0A0G2JFB2;Q80VL1;A0A0G2JFP5;A0A0G2JFE0	Tudor and KH domain-containing protein	Tdrkh	1.3447	0.00699132
Q5SSW2;Q5SSW0	Proteasome activator complex subunit 4	Psme4	1.40715	0.0071404
Q547C4;P13516;Q99PL7;P13011	Acyl-CoA desaturase 1	Scd1	3.82502	0.00744388
Q3UFS5;P55065;A2A5K2;A2A5K3;A2A5K4	Phospholipid transfer protein	Pltp	2.16581	0.00764329
P51655;Q3V1C9;Q8R3X6;Q9R087	Glypican-4;Secreted glypican-4;Glypican-6;Secreted glypican-6	Gpc4;Gpc6	1.38386	0.00783364
O88325	Alpha-N-acetylglucosaminidase	Naglu	1.32339	0.00797677
A2A9I0;O35166	Golgi SNAP receptor complex member 2	Gosr2	1.87381	0.0082689
A0A075B5Y4;A0A0A6YVW3;A0A0B4J1M0;A0A075B674;A0A075B680;A0A0G2JGS9;A0A0G2JGN3;A0A075B5Y3;A0A075B5X2;A0A075B5W5;A0A075B5T7;A0A075B5T4;A0A0G2JFL3;A0A0A6YXZ4;P06327	Immunoglobulin heavy variable 1-81	Ighv1-81;Ighv1-23	1.4488	0.00835972
Q9Z1P6	NADH dehydrogenase [ubiquinone] 1 alpha subcomplex subunit 7	Ndufa7	2.12124	0.0084188
P19324	Serpin H1	Serpinh1	1.67112	0.00851615
Q8R0J8;D3Z4J6	Probable gluconokinase	Idnk	2.07596	0.00858292
Q543Q4;P35276;D3YWL1;D3YW33;Q542T7;P62823	Ras-related protein Rab-3D	Rab3d	1.30619	0.00861539
Q6P5H2;Q6P5H2-2	Nestin	Nes	1.4158	0.00889315
E9Q4N6;E9Q6R4;E9Q4N7	AT rich interactive domain 1B (SWI-like)	Arid1b	1.46756	0.00920811
F7AC58;E9PUQ9;E2JF22;F6PYU5	Piezo-type mechanosensitive ion channel component;Piezo-type mechanosensitive ion channel component 1	Piezo1	1.46124	0.00942511
D3Z0T5;Q8BQ47	Protein canopy homolog 4	Cnpy4	2.7162	0.0094759
Q8VIK2	Mpv17-like protein 2	Mpv17l2	1.34208	0.00964107
E9PVZ8;E9QAH1	Golgi autoantigen, golgin subfamily b, macrogolgin 1	Golgb1	1.4019	0.00968582
Q5EBQ6;P51410;A0A0G2JES3;A0A0G2JDK9;D3Z629;D3YZT0;S4R1R7;A0A0G2JFQ3	60S ribosomal protein L9	Rpl9	1.31122	0.00972411
Q14AZ9;Q8BGC4	Zinc-binding alcohol dehydrogenase domain-containing protein 2	Zadh2	1.33465	0.00986263
D3YU17;Q8VCM8;F6S731	Nicalin	Ncln	1.45297	0.00986849
I7HLV2;Q6ZWV3;P86048;A0A0K0K1D4	60S ribosomal protein L10;60S ribosomal protein L10-like	Rpl10;Rpl10l	1.31366	0.00992281
Q9D5U9-2	[F-actin]-monooxygenase MICAL	Micalcl	1.36352	0.0099505
B2M1R6;P61979-3;P61979;P61979-2;D3Z5X4;D3YWG1;H3BKD0;H3BLL4;H3BKI8;H3BK96;Q8BT23;H3BLP7;H3BJ43;H3BJS9	Heterogeneous nuclear ribonucleoprotein K	Hnrnpk;Gm7964	1.79674	0.0102551
Q9D7S7-2;Q9D7S7	60S ribosomal protein L22-like 1	Rpl22l1	1.51458	0.0102938
Q9QXT0	Protein canopy homolog 2	Cnpy2	1.52499	0.0104412
Q3TWN3-2;Q3TWN3;Q69ZF7;Q0GA42	Metal transporter CNNM2;Metal transporter CNNM4	Cnnm2;Cnnm4	1.33401	0.0108809
B1AU76;B1AU75;Q99MD9-2;Q99MD9	Nuclear autoantigenic sperm protein	Nasp	1.44827	0.0108902
H3BL13;G3XA18;Q9D7V9	N-acylethanolamine-hydrolyzing acid amidase;N-acylethanolamine-hydrolyzing acid amidase subunit alpha;N-acylethanolamine-hydrolyzing acid amidase subunit beta	Naaa	1.36219	0.0109221
A0A087WPR9;Q6NS82-2;Q6NS82-3;Q6NS82	Protein FAM134A	Fam134a	1.38267	0.0109274
Q3US15;Q9R1J0	Sterol-4-alpha-carboxylate 3-dehydrogenase, decarboxylating	Nsdhl	2.52129	0.0114786
O35607	Bone morphogenetic protein receptor type-2	Bmpr2	1.93537	0.0115259
Q9Z2V4	Phosphoenolpyruvate carboxykinase, cytosolic [GTP]	Pck1	1.4495	0.0115325
Q8BJZ4;A0A0N4SV23	28S ribosomal protein S35, mitochondrial	Mrps35	1.55202	0.0116876
Q4QRL3-2;Q4QRL3	Coiled-coil domain-containing protein 88B	Ccdc88b	1.74379	0.0118414
P19123;E9Q8P0	Troponin C, slow skeletal and cardiac muscles	Tnnc1	4.25191	0.0118923
B7ZP47;Q65Z40	Wings apart-like protein homolog	Wapal	1.30505	0.0120164
Q9CQC8-2;Q9CQC8	Maspardin	Spg21	1.97218	0.0121773
A2AHQ7;Q8BWJ3;Q6PE66;A2AHQ8	Phosphorylase b kinase regulatory subunit alpha, liver isoform	Phka2	1.73345	0.0121987
Q9JIW9;F6QC68	Ras-related protein Ral-B	Ralb	1.47089	0.0122694
D3YZ54;Q9QXE0;E9PWM4;D6RDE9;E9Q0K0;E9Q7H7;E9Q9L4	2-hydroxyacyl-CoA lyase 1	Hacl1	1.78903	0.0122841
Q8N7N5;Q8N7N5-2;A0A0A6YWY2;A2AHY8	DDB1- and CUL4-associated factor 8	Dcaf8	1.3112	0.0125436
Q6A0D1;Q9CRD2	ER membrane protein complex subunit 2	Emc2	1.34745	0.0126205
Q8BMK4	Cytoskeleton-associated protein 4	Ckap4	1.47012	0.0126414
Q8R0W0	Epiplakin	Eppk1	1.45668	0.0126565
P97855	Ras GTPase-activating protein-binding protein 1	G3bp1	1.77277	0.0127749
B7ZN02;Q5DTX6	Junctional protein associated with coronary artery disease	9430020K01Rik;Jcad	1.67005	0.0129045
P40124;B1ARS0	Adenylyl cyclase-associated protein 1	Cap1	1.42608	0.0130457
Q543X5;Q60809;Q3TLK9	CCR4-NOT transcription complex subunit 7	Cnot7	1.68707	0.0143485
P34022;H7BX22	Ran-specific GTPase-activating protein	Ranbp1	1.65829	0.0143779
P11031	Activated RNA polymerase II transcriptional coactivator p15	Sub1	1.64682	0.0144039
Q3UCH0;P47911;E9PUX4;A0A0J9YU32	60S ribosomal protein L6	Rpl6;Gm5428	1.29948	0.0144423
A0A0A6YY53;F6TQW2;P01864	Ig gamma-2A chain C region secreted form	Ighg2c	1.38708	0.0145735
Q5BLK0;P35979;F8VQK7;A0A0A6YVW4	60S ribosomal protein L12	Rpl12	1.45367	0.0146522
S4R1L5;S4R2P8;O88738-3;O88738-2;O88738;S4R268;J3QP64;S4R1R8;S4R2N7;REV__Q5NCS9;REV__S4R268;REV__S4R1L5;REV__O88738-3;REV__S4R2P8;REV__O88738-2;REV__O88738	Baculoviral IAP repeat-containing protein 6	Birc6	1.4358	0.0147945
P08607;F6QLW4;E9PUZ8	C4b-binding protein	C4bpa;C4bp	1.4054	0.0148751
Q564E8;Q9D8E6	60S ribosomal protein L4	Rpl4	1.36242	0.0149495
Q8K297	Procollagen galactosyltransferase 1	Colgalt1	1.66176	0.0149937
P39429;P39429-2	TNF receptor-associated factor 2	Traf2	1.36753	0.0152603
P01898;E9PX63;O19441	H-2 class I histocompatibility antigen, Q10 alpha chain	H2-Q10	1.63712	0.0153786
F8WH78;Q3U3F7;Q9ER63	Tumor necrosis factor receptor superfamily member 23	Tnfrsf23	2.68042	0.0153903
J3QNW0;P13864-2;P13864	DNA (cytosine-5)-methyltransferase;DNA (cytosine-5)-methyltransferase 1	Dnmt1	1.63109	0.0154132
Q5M9M0;P19253;E9Q5A0;S4R281	60S ribosomal protein L13a	Rpl13a	1.33978	0.0154283
Q546G4;P07724	Serum albumin	Alb	1.41673	0.0154643
O88346;E9Q688;J3QPC8;O88346-3;O88346-2;E9Q0G9;E9QA86;E9PVN9;E9PZB4;A0A087WQP1;A0A087WRX3;K3W4R6;K3W4R7;Q6P3Z7;J3QQ13;P50752-2;P50752-3;P50752-4;P50752	Troponin T, slow skeletal muscle	Tnnt1	2.85928	0.0157974
Q544I1;Q8VCV2;Q9QYF9;Q8CBD0	Protein NDRG3	Ndrg3	1.41344	0.0158266
Q545X8;P62702;V9GWY0	40S ribosomal protein S4;40S ribosomal protein S4, X isoform	Rps4x;Gm15013	1.31284	0.0158799
B8JJ53;B8JJ57;B8JJ56;J3QN94;Q99PN3-2;Q99PN3	Tripartite motif-containing protein 26	Trim26	1.51906	0.0159026
Q9R099;F8WI46;D3YZH8	Transducin beta-like protein 2	Tbl2	1.44525	0.016353
Q3UH93;Q9QZC2	Plexin-D1	Plxnd1	1.41834	0.0163689
Q9ET30	Transmembrane 9 superfamily member 3	Tm9sf3	1.45945	0.0164993
Q9WUD1	STIP1 homology and U box-containing protein 1	Stub1	1.76446	0.0166062
F6PY46;Q80TM9-6;Q80TM9;F6ZL69;Q80TM9-3;Q80TM9-4;F6UKP3;Q80TM9-5;Q80TM9-2	Nischarin	Nisch	1.31363	0.0167199
Q9CZL2	Uncharacterized protein C4orf32 homolog	C4orf32	1.57833	0.0167373
Q9CR57	60S ribosomal protein L14	Rpl14	1.38903	0.0168675
H3BK84	Protein kinase, cAMP dependent regulatory, type II beta	Prkar2b	2.31475	0.0169048
P30681	High mobility group protein B2	Hmgb2	1.483	0.0169629
Q61735-2	Leukocyte surface antigen CD47	Cd47	1.42213	0.0171034
Q60790;P58069	Ras GTPase-activating protein 3	Rasa3	1.42827	0.0171203
Q8R409	Protein HEXIM1	Hexim1	1.66138	0.0172281
Q9CZX8;D3YUT3;D3Z5R8;D3Z722;D3YUG3;S4R223	40S ribosomal protein S19	Rps19	1.40666	0.0173135
A6PWC3;A2A9Q2;Q8BHG1;Q3V3G9	Nardilysin	Nrd1	1.42967	0.0173839
Q3TJ55;Q80W45;Q00262;D3YY94	Syntaxin-2	Stx2	1.55564	0.0175707
P59764	Dedicator of cytokinesis protein 4	Dock4	1.88577	0.0178402
B9EKS7;Q8BHF7;F8WI04;F2Z427	CDP-diacylglycerol--glycerol-3-phosphate 3-phosphatidyltransferase, mitochondrial	Pgs1	1.40458	0.0178548
Q0VF92;Q8BQU3	Succinate dehydrogenase assembly factor 3, mitochondrial	Sdhaf3	1.42671	0.0178826
Q9CQK7	RWD domain-containing protein 1	Rwdd1	1.31413	0.0180457
Q7TSE6;Q7TSE6-2	Serine/threonine-protein kinase 38-like	Stk38l	1.31797	0.0184728
Q3U5U6;P14901;H3BKP1	Heme oxygenase 1	Hmox1	1.42358	0.018579
Z4YKT6;Q99J47-2;Q99J47	Dehydrogenase/reductase SDR family member 7B	Dhrs7b	1.49585	0.0188453
P27659;A0A087WQK0;A0A087WNS0	60S ribosomal protein L3	Rpl3	1.44367	0.0188529
Q61249	Immunoglobulin-binding protein 1	Igbp1	1.39754	0.018955
Q8VE95	UPF0598 protein C8orf82 homolog	C8orf82	1.48573	0.0190233
P18760;F8WGL3	Cofilin-1	Cfl1	1.80425	0.0191286
Q91YP3;A0A0N4SV34;A0A0N4SVH5;A0A0N4SVW1;A0A0N4SUV7;A0A0N4SUT8	Deoxyribose-phosphate aldolase	Dera	1.35555	0.0192152
Q9Z110-2;Q9Z110	Delta-1-pyrroline-5-carboxylate synthase;Glutamate 5-kinase;Gamma-glutamyl phosphate reductase	Aldh18a1	1.63654	0.0192272
P52840;D3Z3G5;Q91W19;E9QNL5;D3Z2P8	Sulfotransferase 1A1;Sulfotransferase	Sult1a1	1.71014	0.0194462
Q9CQU3	Protein RER1	Rer1	2.10675	0.0201039
Q9EQH2	Endoplasmic reticulum aminopeptidase 1	Erap1	1.31127	0.0201657
Q9D6Y9;F6ZHD8;G3UW30	1,4-alpha-glucan-branching enzyme	Gbe1	1.33597	0.0201933
Q61024;D3Z028;D3YYR0;D3Z0C2	Asparagine synthetase [glutamine-hydrolyzing]	Asns	1.36928	0.0202049
Q545U0;Q61585	G0/G1 switch protein 2	G0s2	1.44269	0.0203907
Q3TXX8;Q91YD9	Neural Wiskott-Aldrich syndrome protein	Wasl	1.32663	0.0204357
Q3V1Z5	40S ribosomal protein S4	Rps4l	1.69068	0.0204391
P22599;D3YZL0	Alpha-1-antitrypsin 1-2	Serpina1b	1.40027	0.0205436
D3Z0E6	3'(2'),5'-bisphosphate nucleotidase 1	Bpnt1	2.21715	0.020589
Q52KP0;Q9JJI8	60S ribosomal protein L38	Rpl38	1.77548	0.0206361
O88630	Golgi SNAP receptor complex member 1	Gosr1	1.42718	0.0209252
Q91V01;A0A0N4SUM3;D6RGA3	Lysophospholipid acyltransferase 5	Lpcat3	1.48945	0.0209307
P43275	Histone H1.1	Hist1h1a	2.22766	0.0209666
Q5M9P1;P83882;A0A0A6YW33	60S ribosomal protein L36a	Rpl36a	1.30121	0.0212923
Q8BGT7	Survival of motor neuron-related-splicing factor 30	Smndc1	1.53324	0.0214257
Q7TMR0	Lysosomal Pro-X carboxypeptidase	Prcp	1.34923	0.021688
Q91WU0;H3BL34;Q3UN14;Q64176;D3Z298	Carboxylic ester hydrolase	Ces1f	1.91052	0.0217014
E9PUR6;E9PYV1;P06537-3;P06537-4;P06537;P06537-2;E9Q310;D6RIL1;D3Z473;A3KN90;E9Q8M8;Q8VII8	Glucocorticoid receptor	Nr3c1	1.55315	0.0217681
H7BWZ3;Q9JM76;A0A0G2JFK7;D3Z2F7;D3Z2F8	Actin-related protein 2/3 complex subunit 3	Arpc3	1.46379	0.0219864
Q8R0L1-2;Q8R0L1	Signal-transducing adaptor protein 2	Stap2	1.35704	0.0223866
P07742	Ribonucleoside-diphosphate reductase large subunit	Rrm1	1.89656	0.0224439
Q9DCD2;F6TM12	Pre-mRNA-splicing factor SYF1	Xab2	1.34704	0.0225043
Q99N93	39S ribosomal protein L16, mitochondrial	Mrpl16	1.31595	0.0225154
Q544B1;P47738;A0A0G2JEU1;A0A0G2JF60;A0A0G2JFQ0;D3YYF3;Q62148	Aldehyde dehydrogenase, mitochondrial	Aldh2	1.36662	0.0234125
F6RPJ9;Q9JHR7	Insulin-degrading enzyme	Ide	1.46072	0.0234907
Q3TWW8;A0A0A6YXX6	Serine/arginine-rich splicing factor 6	Srsf6	1.34869	0.0237066
Q8C0E3;Q8C0E3-2	Tripartite motif-containing protein 47	Trim47	1.37093	0.0237603
Q8K224;E9Q498;A2BH46	N-acetyltransferase 10	Nat10	1.56483	0.0239203
D3Z601;Q99JH7	Calsyntenin-3	Clstn3	1.56494	0.024142
Q8BWY3	Eukaryotic peptide chain release factor subunit 1	Etf1	1.39834	0.0243204
Q9D3P8;D3YXU2;D3YV19;D3YY76	Plasminogen receptor (KT)	Plgrkt	3.59697	0.0246709
B9EHJ3;P39447	Tight junction protein ZO-1	Tjp1	1.30526	0.0247828
Q9Z0H3-2;Q9Z0H3;F6U415	SWI/SNF-related matrix-associated actin-dependent regulator of chromatin subfamily B member 1	Smarcb1	1.88404	0.0249373
G3X956;Q920B9	FACT complex subunit SPT16	Supt16;Supt16h	1.35539	0.0250061
Q01721	Growth arrest-specific protein 1	Gas1	1.30542	0.0250968
Q3UJC3;O70310	Glycylpeptide N-tetradecanoyltransferase;Glycylpeptide N-tetradecanoyltransferase 1	Nmt1	1.53902	0.0252071
Q8CHW4;F6T9C3	Translation initiation factor eIF-2B subunit epsilon	Eif2b5	1.33736	0.0253911
A2CF88;P39654	Arachidonate 15-lipoxygenase	Alox15	1.46812	0.0255768
Q3TI84;Q8R349	Cell division cycle protein 16 homolog	Cdc16	1.39526	0.0256367
Q05AD1;Q8VIH9	Urotensin-2 receptor	Uts2r	1.50237	0.0257045
Q91WX5;O08734;F7CUQ1	Bcl-2 homologous antagonist/killer	Bak1	1.44217	0.0259123
F8WID1;Q8VEG4	Exonuclease 3-5 domain-containing protein 2	Exd2	2.20072	0.0259426
Q8BM72;D3Z0Y0;Q8BM72-2	Heat shock 70 kDa protein 13	Hspa13	1.54027	0.0260731
Q6PDF2;G3UYL9;P30557-2;P30557-3;P30557	Prostaglandin E2 receptor EP3 subtype	Ptger3	1.90219	0.0260814
Q6K1E7;D3Z3W4	Gametogenetin-binding protein 1	Ggnbp1	1.36003	0.0261423
A2AJ26;P41234	ATP-binding cassette sub-family A member 2	Abca2	1.71765	0.0261429
Q5BLK1;P62754	40S ribosomal protein S6	Rps6	1.29928	0.0263532
Q62093	Serine/arginine-rich splicing factor 2	Srsf2	1.47569	0.0264341
D6RFV4;D3Z5H3;Q9D8V7	Signal peptidase complex catalytic subunit SEC11C	Sec11c	2.09459	0.0264888
Q58ET1;P12970;F6VBB8;V9GX35;F6SSI5	60S ribosomal protein L7a	Rpl7a;Gm4978	1.39271	0.0266046
E9QLX1;P11610;P11609	Antigen-presenting glycoprotein CD1d2;Antigen-presenting glycoprotein CD1d1	Cd1d2;Cd1d1	2.2249	0.0266052
Q8QZS1;E0CX19	3-hydroxyisobutyryl-CoA hydrolase, mitochondrial	Hibch	1.31183	0.0267253
Q9CQA6	Coiled-coil-helix-coiled-coil-helix domain-containing protein 1	Chchd1	2.36213	0.0267291
E9QKV6;E9PWZ6;E9PZW8;Q9QY06-3;Q9QY06;Q9QY06-2	Unconventional myosin-IXb	Myo9b	1.71521	0.0267553
Q3UFV9;Q91YW3	DnaJ homolog subfamily C member 3	Dnajc3	1.33141	0.0267694
Q8VC28;Q9JLI0	Aldo-keto reductase family 1 member C13	Akr1c13	1.83525	0.0270539
Q9CZB0;F8WGB3	Succinate dehydrogenase cytochrome b560 subunit, mitochondrial	Sdhc	1.72198	0.0274288
F8WJG3;P62996	Transformer-2 protein homolog beta	Tra2b	1.49146	0.0275479
A0A0J9YUB4;Q99L02	PAXIP1-associated glutamate-rich protein 1A	Pagr1a	1.3823	0.0275498
Q58EA6;P62852	40S ribosomal protein S25	Rps25	1.31201	0.0275735
Q9JHU9	Inositol-3-phosphate synthase 1	Isyna1	1.31801	0.0276255
Q543K2;Q9WU84	Copper chaperone for superoxide dismutase	Ccs	2.36925	0.0276748
Q3U957;Q8BNI4;Q8BNI4-2;Q9D8K3-2;Q9D8K3	Derlin-2	Derl2	1.33953	0.0280138
V9GX87;A2A5R8;Q9DBE7;A2A5S3;Q9Z108	Double-stranded RNA-binding protein Staufen homolog 1	Stau1	1.43332	0.0280628
P99027	60S acidic ribosomal protein P2	Rplp2	1.47235	0.0282171
Q64FW2;H3BJ51;H3BKK1;F7CW61	All-trans-retinol 13,14-reductase	Retsat	1.9035	0.0282492
Q5SVP3;P97372;G3X9V0;E0CZ90	Proteasome activator complex subunit 2	PSME2b;Psme2	1.85869	0.0282656
Q05117	Tartrate-resistant acid phosphatase type 5	Acp5	1.37119	0.0283405
Q9Z1X4;Q9Z1X4-3;Q45VK5;Q9Z1X4-2	Interleukin enhancer-binding factor 3	Ilf3	1.40111	0.0287041
Q91ZE6;E9PX29	Spectrin beta chain	Sptbn4	1.40766	0.0289375
Q5M9M5;P62751;D3YTY6	60S ribosomal protein L23a	Rpl23a;Gm6096	1.52045	0.029088
Q9Z0W3;Q9Z0W3-2	Nuclear pore complex protein Nup160	Nup160	1.48505	0.0290963
P62911;P17932	60S ribosomal protein L32	Rpl32	1.31744	0.0291883
Q9DCL2	MIP18 family protein FAM96A	Fam96a	1.59756	0.0292656
Q91XE8	Transmembrane protein 205	Tmem205	1.30724	0.0293053
D3YTQ9;P62843;F7ANJ3	40S ribosomal protein S15	Rps15	1.36098	0.0293083
Q9DBZ1-2	Inhibitor of nuclear factor kappa-B kinase-interacting protein	Ikbip	1.69318	0.0293658
Q9D0J8	Parathymosin	Ptms	2.11727	0.0294187
P51174	Long-chain specific acyl-CoA dehydrogenase, mitochondrial	Acadl	1.31296	0.0294361
Q9CWL8	Beta-catenin-like protein 1	Ctnnbl1	2.28003	0.0294363
Q3UQ28;D3Z5M7	Peroxidasin homolog	Pxdn	1.45496	0.0295112
E9PVA8;Q8BIX2	Stalled ribosome sensor GCN1	Gcn1l1	1.34723	0.0295822
Q61335	B-cell receptor-associated protein 31	Bcap31	1.48742	0.029588
Q8VDG3	Poly(A)-specific ribonuclease PARN	Parn	1.47595	0.0296583
Q9CYI4-2;Q9CYI4;D3Z765	Putative RNA-binding protein Luc7-like 1	Luc7l	1.51975	0.0296936
P52479;P52479-2;G3UYQ8;G3X9U6	Ubiquitin carboxyl-terminal hydrolase 10	Usp10	1.64532	0.0298192
S4R1B8;S4R270;D3Z6Q9;S4R2J8;S4R171	Bridging integrator 2	Bin2	1.3944	0.0299335
Q5HZI9;A2AKW0;A2AKV9;G3UYJ3;Q3V0T4	Solute carrier family 25 member 51	Slc25a51	1.38254	0.0300275
Q9DAU1;B0V2V1;Q9DAU1-2	Protein canopy homolog 3	Cnpy3	2.36557	0.030049
Q9Z2I9	Succinyl-CoA ligase [ADP-forming] subunit beta, mitochondrial	Sucla2	1.37208	0.0303395
Q6PCP5;E0CYB9;F7CTF8;Q6PCP5-3;F7BC60;E0CYI3;Q6PCP5-4;Q6PCP5-2;F6VAL0;F7B1A4	Mitochondrial fission factor	Mff	1.37208	0.030369
O88455;D3Z7G1;D3YXR4	7-dehydrocholesterol reductase	Dhcr7	2.26333	0.030446
Q9DAM5;A2A9V7;A2A9V5;A2A9V4	Mitochondrial thiamine pyrophosphate carrier	Slc25a19	1.39948	0.030544
E9PZJ8;E9PZJ8-2	Activating signal cointegrator 1 complex subunit 3	Ascc3	1.35062	0.0309883
Q5BLK2;P60867	40S ribosomal protein S20	Rps20	1.67079	0.0310477
J3QJX3;Q9Z2G6-2;Q9Z2G6	Protein sel-1 homolog 1	Sel1l	1.40783	0.0310724
Q9D0Y8-2;Q9D0Y8	39S ribosomal protein L52, mitochondrial	Mrpl52	3.11287	0.0312722
Q921K2;P11103;P11103-2;A0A0A6YX03	Poly [ADP-ribose] polymerase 1	Parp1	1.39208	0.0312897
Q3UL31;Q6NZF1	Zinc finger CCCH domain-containing protein 11A	Zc3h11a	1.38126	0.0313363
B1AUB9;B1AUC0;Q02780-2;Q02780-5;Q02780-3;Q02780-7;Q02780-4;Q02780;B1AUB8;Q02780-6;B1AUB6;A2ADI3;F7CDR2;Q3TYK3;D3YZ00;E9PUH7;P70257-2;P70257-1;P70257	Nuclear factor 1;Nuclear factor 1 A-type	Nfia	1.47546	0.0313694
Q5M8R8;P14869;E9Q070;D3YVM5;S4R1N1	60S acidic ribosomal protein P0	Rplp0;Gm8730	1.33374	0.0314989
A0A087WRY3;Q80XU3	Nuclear ubiquitous casein and cyclin-dependent kinase substrate 1	Nucks1	1.34473	0.0315145
P62918	60S ribosomal protein L8	Rpl8	1.54891	0.0316604
Q9DCL9;D3Z6P1;D6RCU8	Multifunctional protein ADE2;Phosphoribosylaminoimidazole-succinocarboxamide synthase;Phosphoribosylaminoimidazole carboxylase	Paics	1.52092	0.0316844
Q0PD49;P61028;Q0PD62;A2A7Z6;REV__G3UYR1;REV__G3UYX5;Q9CZT8	Ras-related protein Rab-8B	Rab8b	1.64	0.0317419
Q8BHK3;Q8BHK3-2	Proton-coupled amino acid transporter 2	Slc36a2	3.13139	0.032088
G5E8V9	Arfaptin-1	Arfip1	1.35901	0.0322643
Q60865;F6YLI0	Caprin-1	Caprin1	1.49568	0.0325554
G3UVV5;Q3TZW0;Q3TZW0-2;Q3TZW0-3	Endothelial cell-specific chemotaxis regulator	Ecscr	1.46653	0.0326226
Q8K284-2;Q8K284	General transcription factor 3C polypeptide 1	Gtf3c1	1.44835	0.0326985
Q9DCY1;P24369	Peptidyl-prolyl cis-trans isomerase;Peptidyl-prolyl cis-trans isomerase B	Ppib	1.61816	0.0330175
A8C756-3;A8C756-2;A8C756	Thyroid adenoma-associated protein homolog	Thada	1.3817	0.0330818
G3UYG6;Q6Y7W8;G3UWR2;G3UYR9;E9Q2M5;Q6Y7W8-2;G3UZW5;G3UZX7	PERQ amino acid-rich with GYF domain-containing protein 2	Gigyf2	1.6448	0.0332014
A0A0N4SVV4;Q9DD06	Retinoic acid receptor responder protein 2	Rarres2	1.50806	0.0333798
Q8BNX7	Nutritionally-regulated adipose and cardiac-enriched protein	Nrac	1.96805	0.0334273
F8WI64;D3YUP0;Q0P5W1-2;Q0P5W1-3;Q0P5W1;F6ZLN8;D3Z5P1	Vacuolar protein sorting-associated protein 8 homolog	Vps8	1.46446	0.0337243
Q5SVP2;Q5SVP0;Q8CB10	RIKEN cDNA 9930111J21 gene 2	9930111J21Rik2;9930111J21Rik1;9930111J21Rik	1.39626	0.0337401
Q8BR63	Protein FAM177A1	Fam177a1	1.43682	0.0339
Q4FJR7;Q60872;Q8BMJ3;Q8BX20;Q3UTA4;Q3TQZ4;M0QWL1;J3QP87;J3QNT6;J3QPQ5;F6YNI8;Q3UT53;J3QQ02;J3QPI8;J3QMW5;D3Z367	Eukaryotic translation initiation factor 1A;Eukaryotic translation initiation factor 1A, X-chromosomal	Eif1a;Eif1ax;Gm5662;Gm8300;Gm2016;Gm21936;Gm2035;Gm5039	1.79665	0.0341036
A2AGL5;Q9D9K3	Cell death regulator Aven	Aven	2.15521	0.0342527
Q9JKC6	Cell cycle exit and neuronal differentiation protein 1	Cend1	1.49686	0.0342776
Q5M9K1;P07309	Transthyretin	Ttr	1.69083	0.0342815
Q3TTF2;Q9QZ49	UBX domain-containing protein 8	Ubxn8	2.26186	0.0343164
Q9CQV5	28S ribosomal protein S24, mitochondrial	Mrps24	1.53532	0.0343779
Q564E6;P32067;D6RI87;A2AR07;F6SXM5	Lupus La protein homolog	Ssb	1.33768	0.0344263
Q3TRJ7;Q62419	Endophilin-A2	Sh3gl1	1.32771	0.0346124
Q5SUE8-2;Q5SUE8-3;Q5SUE8	Ankyrin repeat domain-containing protein 40	Ankrd40	2.37955	0.0346595
E9PX70;Q60847-2;Q60847-5;Q60847;Q60847-4;Q60847-3;F6WIM8	Collagen alpha-1(XII) chain	Col12a1	1.35456	0.0347443
B2RVD5;Q8CBB6;Q8CGP1;P10853;Q8CGP2;Q64475;Q8CGP2-2;P70696;G3X9D5	Histone H2B;Histone H2B type 1-K;Histone H2B type 1-F/J/L;Histone H2B type 1-P;Histone H2B type 1-B;Histone H2B type 1-A	Hist1h2bk;Hist1h2br;Hist1h2bf;Hist1h2bp;Hist1h2bb;Hist1h2ba	1.30713	0.0347609
Q3UVK0;F6TQS9;Q3UVK0-2;G8JL46	Endoplasmic reticulum metallopeptidase 1	Ermp1	1.47839	0.0352095
Q3UU11;O54998;H3BJI5	Peptidyl-prolyl cis-trans isomerase FKBP7;Peptidyl-prolyl cis-trans isomerase	Fkbp7	1.99503	0.0354038
Q6S9I0;Q6S9I2;Q6S9I3;E0CYI5	Kininogen 2	Kng2	1.35707	0.0354615
Q8BYI6-3;Q8BYI6-2;Q8BYI6	Lysophosphatidylcholine acyltransferase 2	Lpcat2	1.38287	0.0355087
A2CF85;P39655;Q8C587	Arachidonate 12-lipoxygenase, 12S-type	Alox12	1.32481	0.036017
Q5U458;E9Q8B3;A2A8D1	DnaJ homolog subfamily C member 11	Dnajc11	1.38468	0.0361222
F8WJ41;Q5M9M4;P62245;D3Z712;D3YVB4	40S ribosomal protein S15a	Rps15a	1.57687	0.0366032
B2RTN5;Q91YM2	Rho GTPase-activating protein 35	Arhgap35	1.53982	0.0367398
B2KF76;Q61216-2;Q61216	Double-strand break repair protein MRE11A	Mre11a	1.5196	0.0367708
G3UXZ5;Q5HZK3;P97371;G3UXY0;G3X9K9;G3UWN9;G3UXR1	Proteasome activator complex subunit 1	Psme1	1.99579	0.0370857
O35972	39S ribosomal protein L23, mitochondrial	Mrpl23	1.45059	0.037244
Q58EU3;P25444;D3YVC1;J3QMG5;D3YWJ3;E9Q1N8;F6YTZ4;D3Z536	40S ribosomal protein S2	Rps2;Gm5786;Gm18025;Gm6576	1.32718	0.0373127
Q8BI72	CDKN2A-interacting protein	Cdkn2aip	1.38511	0.0374997
Q3TAS6-2;Q3TAS6;D3Z665	ER membrane protein complex subunit 10	Emc10	1.50264	0.0377423
E9Q066;G3X9Q6;Q8BWW4	La-related protein 4	Larp4	2.19993	0.0378136
Q60737;A2ANR6;Q6NSS6	Casein kinase II subunit alpha	Csnk2a1	1.33925	0.0378768
Q62376;Q62376-2	U1 small nuclear ribonucleoprotein 70 kDa	Snrnp70	1.45038	0.0380249
A0A0G2JGX4;Q6PIC6;Q8VCE0;Q91WH7;E9QNX7;Q64436	Sodium/potassium-transporting ATPase subunit alpha-3	Atp1a3	1.73966	0.0384673
E9PX59;Q69Z37	Sterile alpha motif domain-containing protein 9-like	Samd9l	1.57541	0.0385082
A0A0G2JDW7;Q6ZWY3;Q6ZWU9;A0A0G2JEX7;D6RH49;A0A0G2JG29;D3YYB0	40S ribosomal protein S27-like;40S ribosomal protein S27	Rps27l;Rps27	1.35165	0.0387424
D3YWI4;E9Q1I6;F8WHT5;G3UVW1;D6RI47;P19258;A0A0J9YVC7	Protein Mpv17	Mpv17	1.31745	0.0387552
P97770-2;P97770;D3YYB2;P97770-3	THUMP domain-containing protein 3	Thumpd3	1.34004	0.0389354
Q811U4;F6XRI9;D3Z4L5;D3Z5P8	Mitofusin-1	Mfn1	1.84244	0.0389496
P23242	Gap junction alpha-1 protein	Gja1	1.6008	0.038954
P47856-2;P47856;D3YYD9;D3YYE0	Glutamine--fructose-6-phosphate aminotransferase [isomerizing] 1	Gfpt1	1.62421	0.0392068
Q8VE22;A7M7Q8;Q3TI14;Q5SXC9;F7ARZ1	28S ribosomal protein S23, mitochondrial	Mrps23	1.62512	0.0394226
Q9D1A0	Thioredoxin-like protein AAED1	Aaed1	1.75429	0.0395785
P14576;E9PXC0;P14576-2	Signal recognition particle 54 kDa protein	Srp54;Srp54c	1.34226	0.039682
Q9D0D3	Poly(A) RNA polymerase, mitochondrial	Mtpap	1.44748	0.0397003
Q3TWZ6;F8WIJ0;Q9JIS8;A0A076FR46;Q91V14-2;Q91V14;F6TQE2;A2AGJ9;Q6P6P5;Q3V0N8;Q924N4-2;Q924N4	Solute carrier family 12 member 4;Solute carrier family 12 member 5	Slc12a4;Slc12a5	1.46983	0.0397071
Q6ZWQ9;D3YV37	Myosin, light chain 12A, regulatory, non-sarcomeric	Myl12a	1.38981	0.0397498
E9QKA4;A2A8V8;A2A8V9;E9PUK6;Q52KI8-2;Q52KI8;F6T4M4;A2A983;F7BWM1;F6UK16	Serine/arginine repetitive matrix protein 1	Srrm1	1.31681	0.0399136
E9PWW9;E9Q4Y2	Remodeling and spacing factor 1	Rsf1	3.67509	0.0399238
Q9CPW4;Q3UA72;E9Q2K4	Actin-related protein 2/3 complex subunit 5	Arpc5	1.48484	0.0399515
Q9Z0J0	Epididymal secretory protein E1	Npc2	1.73411	0.040369
O35459;F7B227	Delta(3,5)-Delta(2,4)-dienoyl-CoA isomerase, mitochondrial	Ech1	1.33987	0.0407494
P46737;P46737-2	Lys-63-specific deubiquitinase BRCC36	Brcc3	1.59295	0.0407586
Q9D338	39S ribosomal protein L19, mitochondrial	Mrpl19	1.62024	0.0408951
Q6PB93-2;Q6PB93	Polypeptide N-acetylgalactosaminyltransferase 2;Polypeptide N-acetylgalactosaminyltransferase 2 soluble form	Galnt2	1.42291	0.0415088
Q80UP5;F7B209;Q6PD24	Ankyrin repeat domain-containing protein 13A	Ankrd13a	1.32036	0.0415142
Q790Y8;Q00612;A3KG36;G3UWD6;P97324;REV__P46662	Glucose-6-phosphate 1-dehydrogenase;Glucose-6-phosphate 1-dehydrogenase X	G6pdx	2.2021	0.0415641
Q8BMQ2-3;Q8BMQ2;E9Q2B0	General transcription factor 3C polypeptide 4	Gtf3c4	1.45587	0.0415857
G3X9Z4;F6UFZ5	Pre-mRNA cleavage complex 2 protein Pcf11	Pcf11	2.10444	0.0416411
O70318	Band 4.1-like protein 2	Epb41l2	1.53688	0.0419541
Z4YKM2;B2RWE3;B1AR13	CDGSH iron-sulfur domain-containing protein 3, mitochondrial	Cisd3	1.41048	0.0419551
A0A0G2JF67;Q8CG03	cGMP-specific 3,5-cyclic phosphodiesterase	Pde5a	1.50054	0.0420678
Q80SW1;D3Z2Q0;F7ATQ6	Putative adenosylhomocysteinase 2	Ahcyl1	1.57632	0.0422271
Q8R059;B1AV53;B1AV54	UDP-glucose 4-epimerase	Gale	1.93448	0.0425968
Q80TR8-3;Q80TR8-4;Q80TR8;Q80TR8-2	Protein VPRBP	Vprbp	1.61768	0.0426524
E9PYJ7;Q6ZPQ6-2;Q6ZPQ6;A0A0G2JFQ8	Membrane-associated phosphatidylinositol transfer protein 2	Pitpnm2	2.10556	0.0426934
D3YZ09;Q9CY66-3;Q9CY66-2;Q9CY66;F6SL78	H/ACA ribonucleoprotein complex subunit 1	Gar1	1.54608	0.0427088
Q9D9V3-2;Q9D9V3;E0CXS3	Ethylmalonyl-CoA decarboxylase	Echdc1	2.28893	0.0427849
P62264;D3YVF4;D3Z7I1	40S ribosomal protein S14	Rps14	1.57281	0.0432572
A6H6E2;A6H6E2-2	Multimerin-2	Mmrn2	1.71787	0.0432842
Q9D023;A0A0A6YY89;E9PY67;Q3V1C1;G5E869	Mitochondrial pyruvate carrier 2	Mpc2	1.83642	0.0432897
D3Z0A2;Q9JIF0-3;Q9JIF0-2;Q9JIF0;F8WH01;D3Z3N0;Q6PAK3	Protein arginine N-methyltransferase 1	Prmt1	1.32303	0.0433094
Q8BYU6	Torsin-1A-interacting protein 2	Tor1aip2	1.33179	0.0436704
Q497N1;P62855	40S ribosomal protein S26	Rps26	1.44804	0.0437411
A2AJL3-2;A2AJL3;H3BJ80;B1AY71;D6RHR3;A2AJL4	FGGY carbohydrate kinase domain-containing protein	Fggy	1.48348	0.0437928
Q03963	Interferon-induced, double-stranded RNA-activated protein kinase	Eif2ak2	1.78454	0.0439008
Q8VCT3;E9PYF1	Aminopeptidase B	Rnpep	1.37532	0.0439352
Q9CY46;Q9QXA5	U6 snRNA-associated Sm-like protein LSm4	Lsm4	1.81063	0.0440877
Q91YH5;E9PYT3;Q91YH5-2;Q8BH66	Atlastin-3	Atl3	1.48049	0.0442309
D3Z7E5;Q2NL51	Glycogen synthase kinase-3 alpha	Gsk3a	1.31689	0.0444647
E9QKG2;E9PZI6;Q9WV86	Katanin p60 ATPase-containing subunit A1	Katna1	1.48003	0.0447486
E0CY48;E0CX38;Q8BYY4-3;Q8BYY4-2;Q8BYY4	Tetratricopeptide repeat protein 39B	Ttc39b	1.67098	0.0450554
Q5DU37;Q5DU37-2	Zinc finger FYVE domain-containing protein 26	Zfyve26	1.71498	0.0450965
Q3TIR1;J3QNW4;Q3TIR1-3;Q3TIR1-2	Trafficking protein particle complex subunit 13	Trappc13	1.38563	0.0454276
Q9D180	Cilia- and flagella-associated protein 57	Cfap57	4.64618	0.0465296
Q9Z0K8	Pantetheinase	Vnn1	1.59519	0.0465462
Q569Z5;F8WHR6;Q569Z5-2	Probable ATP-dependent RNA helicase DDX46	Ddx46	1.3347	0.0466227
E9QKZ2;Q91YE6;E0CXB2;F6TLX3;F6UT58;E0CY46	Importin-9	Ipo9	1.44627	0.046646
Q3UNF2;P97470	Serine/threonine-protein phosphatase;Serine/threonine-protein phosphatase 4 catalytic subunit	Ppp4c	1.50286	0.046811
E9Q8N8;O88343;A7E1Z5;O88343-2;D3Z7I7;D3Z7G8;D3YVG0;D3YX36;E9Q3M5	Anion exchange protein;Electrogenic sodium bicarbonate cotransporter 1	Slc4a4	1.50124	0.046847
Q3TZI5;P43247	DNA mismatch repair protein Msh2	Msh2	1.52532	0.0469555
Q9D5V6	Synapse-associated protein 1	Syap1	1.33196	0.0469633
D3Z3H4;B2RSU6;Q6AW69-3;Q6AW69-5;Q6AW69-4;Q6AW69	Cingulin-like protein 1	Cgnl1	1.42003	0.0471136
Q64449;A2AAA9;Q64449-2	C-type mannose receptor 2	Mrc2	1.53401	0.0472675
Q2TAY4;P18293	Guanylate cyclase;Atrial natriuretic peptide receptor 1	Npr1	1.56076	0.0472957
O55242-2;O55242	Sigma non-opioid intracellular receptor 1	Sigmar1	1.98019	0.0473417
A2AS05;A2AS03;E9QAM5	Helicase with zinc finger domain 2	Helz2	1.44951	0.0473773
Q8C9S4	Coiled-coil domain-containing protein 186	Ccdc186	1.44536	0.0475511
Q8WUR0;J3QPY0	Protein C19orf12 homolog	C19orf12	2.44196	0.0475997
A2AQN4;A2AQN5;Q9QXG4;D6RHA7;F7CU63	Acetyl-coenzyme A synthetase, cytoplasmic	Acss2	5.16543	0.0476836
G3UVV4;P17710-3;P17710-4;P17710;P17710-2;D3YYR4;D3Z365;D3Z105;B4YB29	Hexokinase;Hexokinase-1	Hk1	1.91012	0.0477346
Q149Z9;P43277	Histone H1.3	Hist1h1d	1.56881	0.0478609
Q3UL36-2;Q3UL36	Arginine and glutamate-rich protein 1	Arglu1	1.48331	0.0481931
Q4FK54;P61290;A2A4J1;A2A4J3	Proteasome activator complex subunit 3	Psme3	1.47114	0.0483228
S4R1N6;Q561N5;F6YVP7;P62270	40S ribosomal protein S18	Rps18;Gm10260	1.35727	0.0483984
P17665	Cytochrome c oxidase subunit 7C, mitochondrial	Cox7c	1.32272	0.0485401
Q80X85	28S ribosomal protein S7, mitochondrial	Mrps7	1.31156	0.0487323
Q8K273	Membrane magnesium transporter 1	Mmgt1	1.41478	0.0488788
Q99LG2;E9PV58	Transportin-2	Tnpo2	1.43939	0.0492307
Q3TRP8;Q8C0D9-2;Q8C0D9	Centrosomal protein of 68 kDa	Cep68	1.48726	0.0495375
Q9CXF4	TBC1 domain family member 15	Tbc1d15	1.34145	0.0498009
Q3UPL0;Q3UPL0-2;S4R2A9;S4R192;S4R256;S4R1T5;Q3UPL0-3;S4R1Y8	Protein transport protein Sec31A	Sec31a	1.3415	0.049903
A0A0A6YVS2;Q921L3	Transmembrane and coiled-coil domain-containing protein 1	Tmco1	1.53207	0.0499717
Q80WQ2	Protein VAC14 homolog	Vac14	1.47204	0.0503745
Q3TV62;Q9ER39	Torsin-1A	Tor1a	1.36218	0.0504524
