# Supplementary material for: E3 ligase FBXW7 suppresses brown fat expansion and browning of white fat
Source: EMBO Rep. 2025 Jan 2;26(3):748–67. doi: 10.1038/s44319-024-00337-w (PMC11811183; doi:10.1038/s44319-024-00337-w)
Supplement: Supplementary file 4 — Data Set EV2 [file 44319_2024_337_MOESM4_ESM.xlsx]

## Sheet: Legend
Dataset EV2: IP-MS of FBXW7 interacted proteins in FBXW7 overexpressed brown adipocytes

## Sheet: IP-MS
Accession	Protein Name	Gene Name	Coverage (%)	# Peptides	# PSMs	# Unique Peptides
A0A140T8T4	60S ribosomal protein L9	Rpl9-ps6	20	2	2	2
P35700	Peroxiredoxin-1	Prdx1	20	4	4	4
P52480	Pyruvate kinase PKM	Pkm	20	8	9	8
Q03265	ATP synthase subunit alpha, mitochondrial	Atp5f1a	20	9	15	9
Q3UW40	TRASH domain-containing protein	Rpl24	20	4	4	4
Q6NY00	Fructose-bisphosphate aldolase	Aldoa	20	7	7	7
Q8BFR5	Elongation factor Tu, mitochondrial	Tufm	20	8	9	8
Q8BSK8	Ribosomal protein S6 kinase beta-1	Rps6kb1	20	4	4	4
Q8CD23	Nucleolin	Ncl	20	15	16	15
Q8VIJ1	Anti-DNA heavy chain	J558	20	1	1	1
Q91YQ5	Dolichyl-diphosphooligosaccharide--protein glycosyltransferase subunit 1	Rpn1	20	11	11	11
P62754	40S ribosomal protein S6	Rps6	21	6	6	6
Q3UBU0	Histidine kinase/HSP90-like ATPase domain-containing protein	Hsp90b1	21	16	19	15
Q4FJT5	Pltp protein	Pltp	21	3	3	3
Q4V9X9	Rpl23a protein	Rpl23a	21	3	3	3
A0A0A6YVV9	Protein phosphatase 2, regulatory subunit B', alpha	Ppp2r5a	22	1	1	1
O54724	Caveolae-associated protein 1	Cavin1	22	8	9	8
P38647	Stress-70 protein, mitochondrial	Hspa9	22	12	12	12
D3Z041	Long-chain-fatty-acid--CoA ligase	Acsl1	24	15	17	15
F7CJS8	40S ribosomal protein S9	Rps9	24	4	4	4
P63325	40S ribosomal protein S10	Rps10	24	4	4	4
Q3TML0	Protein disulfide-isomerase A6	Pdia6	24	7	7	7
Q3TN84	procollagen-proline 4-dioxygenase	P4ha1	24	11	12	2
Q642K1	Ribosomal protein L18	Rpl18	24	4	4	4
Q8CAQ8	MICOS complex subunit Mic60	Immt	24	14	18	14
Q9QZD8	Mitochondrial dicarboxylate carrier	Slc25a10	24	5	6	5
A0A0A0MQF6	Glyceraldehyde-3-phosphate dehydrogenase	Gapdh	25	6	9	6
O70503	Very-long-chain 3-oxoacyl-CoA reductase	Hsd17b12	25	6	7	6
Q924X2	Carnitine O-palmitoyltransferase 1, muscle isoform	Cpt1b	25	18	20	18
Q9CR62	Mitochondrial 2-oxoglutarate/malate carrier protein	Slc25a11	25	7	7	7
Q9D8E6	60S ribosomal protein L4	Rpl4	25	10	13	10
Q9D9P1	Coiled-coil-helix-coiled-coil-helix domain containing 3	Chchd3	25	4	4	4
A0A0G2JGN3	Immunoglobulin heavy variable 1-78	Ighv1-78	26	2	3	1
E9Q7B0	procollagen-proline 4-dioxygenase	P4ha1	26	11	11	2
P10126	Elongation factor 1-alpha 1	Eef1a1	26	8	11	8
Q3TSB7	ACTG protein	Actg1	26	8	11	8
Q8BVU9	Serpin H1	Serpinh1	26	8	9	8
Q9Z2I0	Mitochondrial proton/calcium exchanger protein	Letm1	26	13	15	13
A0A0A0MQA5	Tubulin alpha chain	Tuba4a	27	11	14	3
A0A1D5RMC7	Ribosomal protein L18A	Rpl18a	27	2	3	2
B2MWM9	Calreticulin	Calr	27	8	10	8
P47911	60S ribosomal protein L6	Rpl6	27	7	8	7
P97351	40S ribosomal protein S3a	Rps3a	27	7	8	7
Q3THL7	Uncharacterized protein	Vdac1	27	5	5	4
P09103	Protein disulfide-isomerase	P4hb	28	12	13	12
P14115	60S ribosomal protein L27a	Rpl27a	28	4	4	4
P61358	60S ribosomal protein L27	Rpl27	28	3	3	3
P67778	Prohibitin 1	Phb1	28	7	8	7
Q3TF84	Leucine-rich repeat-containing protein 59	Lrrc59	28	4	4	4
Q5M9N5	60S ribosomal protein L28	Rpl28	28	4	4	4
P14148	60S ribosomal protein L7	Rpl7	29	9	9	9
P68372	Tubulin beta-4B chain	Tubb4b	29	11	14	1
O35129	Prohibitin-2	Phb2	30	8	8	8
Q3TWF2	78 kDa glucose-regulated protein	Hspa5	30	18	20	16
Q8VBV4	F-box/WD repeat-containing protein 7	Fbxw7	30	17	19	17
Q3UCL7	40S ribosomal protein S3	Rps3	31	7	9	7
P14869	60S acidic ribosomal protein P0	Rplp0	32	7	7	7
P99024	Tubulin beta-5 chain	Tubb5	32	12	15	2
Q8CGN5	Perilipin-1	Plin1	32	12	13	12
Q3TIQ2	60S ribosomal protein L12	Rpl12	33	4	4	4
P68369	Tubulin alpha-1A chain	Tuba1a	34	12	16	1
Q3TXS9	40S ribosomal protein S2	Rps2	35	8	10	8
Q545F8	40S ribosomal protein S4	Rps4x	35	9	12	9
P62270	40S ribosomal protein S18	Rps18	38	6	7	6
Q641N3	Rps16 protein	Rps16	38	6	7	6
Q8BMK4	Cytoskeleton-associated protein 4	Ckap4	38	19	24	19
Q8BVI9	ADP/ATP translocase	Slc25a4	38	9	12	4
P12970	60S ribosomal protein L7a	Rpl7a	39	12	14	12
Q3TIZ0	Tubulin alpha chain	Tuba1c	40	13	17	1
P51881	ADP/ATP translocase 2	Slc25a5	42	11	13	6
P99027	60S acidic ribosomal protein P2	Rplp2	43	2	2	2
P62242	40S ribosomal protein S8	Rps8	44	8	9	8
E9Q5F6	Polyubiquitin-C	Ubc	61	4	5	4
A0A0G2JEZ6	Immunoglobulin kappa joining 1	Igkj1	69	1	1	1
A0A5H1ZRK8	Immunoglobulin kappa constant	Igkc	97	10	31	10
